# Supplementary material for: Polymeric Delivery Systems as a Potential Vaccine against Visceral Leishmaniasis: Formulation Development and Immunogenicity
Source: Vaccines (Basel). 2023 Jul 31;11(8):1309. doi: 10.3390/vaccines11081309 (PMC10459565; doi:10.3390/vaccines11081309)
Supplement: Supplementary file 1 [file vaccines-11-01309-s001.zip]

Archive with 1 entries (1 files):
- vaccines-2394185-supplementary.pdf
